# Supplementary material for: Ultra-Low DNA Input into Whole Genome Methylation Assays and Detection of Oncogenic Methylation and Copy Number Variants in Circulating Tumour DNA
Source: Epigenomes. 2021 Feb 19;5(1):6. doi: 10.3390/epigenomes5010006 (PMC7610445; doi:10.3390/epigenomes5010006)
Supplement: Supplementary file 1 [file epigenomes-05-00006-s001.zip]

Archive with 6 entries (5 files):
- Suppl final/
- Suppl final/Supplementary Figure S1.pdf
- Suppl final/Supplementary Figure S2.pdf
- Suppl final/Supplementary Figure S3.pdf
- Suppl final/Supplementary Figure S4.pdf
- Suppl final/Supplementary Figure S5.pdf
